# Supplementary material for: Structural analogs modulate olfactory and behavioral responses to a bile acid sex pheromone in sea lamprey (Petromyzon marinus)
Source: J Comp Physiol A Neuroethol Sens Neural Behav Physiol. 2025 Sep 27;211(5-6):575–87. doi: 10.1007/s00359-025-01760-7 (PMC12592312; doi:10.1007/s00359-025-01760-7)
Supplement: Supplementary file 1 — Supplementary Material 1 [file 359_2025_1760_MOESM1_ESM.xlsx]

## Sheet: EOG
Test stimuli			Normalized EOG response														Note:
Full name	Abbreviation	Concentration	trial 1	trial 2	trial 3	trial 4	trial 5	trial 6	trial 7	trial 8	trial 9	trial 10	trial 11	trial 12			† Data from Buchinger et al. 2020. Citation: Buchinger, T.J., Scott, A.M., Fissette, S.D., Brant, C.O., Huertas, M., Li, K., Johnson, N.S. and Li, W., 2020. A pheromone antagonist liberates female sea lamprey from a sensory trap to enable reliable communication. Proceedings of the National Academy of Sciences, 117(13), pp.7284-7289.
3-keto-petromyzonol sulfate	3kPZS†	10-6 M	3.36341	2.73295	2.54074	2.55968	3.05818	2.52237
Petromyzonol sulfate	PZS†	10-6 M	3.49498	5.68922	4.16605	1.8035	3.18572	5.35934
3-keto-petromyzonol	3kPZ	10-6 M	0.449736	0.402359	0.286853	0.758572	0.416891
Petromyzonol	PZ	10-6 M	0.552994	0.562859	0.581084	0.5736	0.566046
7,12-dihydroxy-3,24-disulfate disodium salt	PZ-3,24S	10-6 M	2.48459	6.45366	2.0341	1.95662	2.48085	1.45996
Petromyzonol 7,24- disulfate, disodium salt	PZ-7,24S	10-6 M	1.5133	3.46722	0.916782	0.755774	0.454949	0.942866
3,7-dihydroxy-12,24-disulfate disodium salt	PZ-12,24S	10-6 M	0.951257	1.79624	0.74875	0.95352	0.97408	1.08102
Petromyzonol 3,7,24- trisulfate, trisodium salt	PZ-3,7,24S	10-6 M	0.515121	1.47906	0.378231	0.390927	0.37045	0.492103
3-keto-petromyzonol-7, 12, 24-trisulfate trisodium salt	3kPZ-7,12,24S	10-6 M	0.268561	0.398442	0.14216	0.177356	0.219054	0.124371
7-hydroxy-3,12,24-trisulfate trisodium salt	PZ-3,12,24S	10-6 M	1.356	2.06921	1.30823	1.21643	1.08313	1.22653
3-hydroxy-7,12,24-trisulfate trisodium salt	PZ-7,12,24S	10-6 M	0.524126	0.190327	0.265524	0.352218	0.261075	0.404667
Petromyzonol 3, 7,12,24- tetrasulfate, tetrasodium salt	PZ-3,7,12,24S	10-6 M	0.95957	0.807825	0.962735	1.25536	0.261075	1.06494	0.483563	0.417971	0.309955	0.531528	0.328656	0.603453
Test stimuli	Full name	Petromyzonol sulfate			3-keto-petromyzonol			Petromyzonol			7,12-dihydroxy-3,24-disulfate disodium salt			Petromyzonol 7,24- disulfate, disodium salt			3,7-dihydroxy-12,24-disulfate disodium salt			Petromyzonol 3,7,24- trisulfate, trisodium salt			3-keto-petromyzonol-7, 12, 24-trisulfate trisodium salt			7-hydroxy-3,12,24-trisulfate trisodium salt			3-hydroxy-7,12,24-trisulfate trisodium salt			Petromyzonol 3, 7,12,24- tetrasulfate, tetrasodium salt
	Abbreviation	PZS			3kPZ			PZ			PZ-3,24S			PZ-7,24S			PZ-12,24S			PZ-3,7,24S			3kPZ-7,12,24S			PZ-3,12,24S			PZ-7,12,24S			PZ-3,7,12,24S
		L-Arginine 10-5 M†	3kPZS 10-6 M†		L-Arginine 10-5 M	3kPZS 10-6 M		L-Arginine 10-5 M	3kPZS 10-6 M		L-Arginine 10-5 M	3kPZS 10-6 M		L-Arginine 10-5 M	3kPZS 10-6 M		L-Arginine 10-5 M	3kPZS 10-6 M		L-Arginine 10-5 M	3kPZS 10-6 M		L-Arginine 10-5 M	3kPZS 10-6 M		L-Arginine 10-5 M	3kPZS 10-6 M		L-Arginine 10-5 M	3kPZS 10-6 M		L-Arginine 10-5 M	3kPZS 10-6 M
Ratio of EOG Amplitude	trial 1	1.0475	0.168894		0.99152	0.291559		0.666221	0.240652		0.578288	0.50609		1.0193	0.878312		0.705014	0.691252		0.725481	0.831687		0.593457	0.801713		0.643366	0.675888		0.754516	0.771313		0.749932	0.523494
	trial 2	0.786213	-0.0306574		0.992382	0.517153		0.84338	0.376053		1.05972	0.245978		0.938626	0.59467		0.489893	0.521318		0.896981	0.624587		0.965474	0.747653		0.784554	0.608698		0.698788	0.739363		0.344798	0.270603
	trial 3	0.775727	0.0651717		1.12156	0.398672		1.1696	0.458962		0.873773	0.369417		0.768398	0.526257		0.900696	0.589861		0.843299	0.703404		0.854492	0.864695		0.841435	0.645163		0.861665	0.678976		0.634836	0.431091
	trial 4	0.380693	0.206075		1.04814	0.721511		0.868341	0.511428		0.873911	0.296895		0.803583	0.588864		0.929712	0.51313		0.775116	0.732468		0.840295	0.747398		1.08591	0.543355		0.904849	0.677154		0.614673	0.419315
	trial 5	0.515942	-0.0405549		1.2126	0.658393		1.18382	0.445646		1.0686	0.257399		1.12494	0.442494		1.09471	0.462965		0.764023	0.636568		0.8409	0.615355		0.949929	0.555423		0.995433	0.432028		0.995433	0.432028
	trial 6	0.512651	0.0221999								0.861583	0.434689		0.904726	0.485499		1.04596	0.517621		0.985307	0.548041		0.820427	0.715693		0.901895	0.488695		0.929905	0.629923		0.4783	0.3892
	trial 7																															0.876664	0.556887
	trial 8																															0.825681	0.586046
	trial 9																															1.00141	0.678727
	trial 10																															0.822804	0.400258
	trial 11																															0.917435	0.542191
	trial 12																															0.901181	0.427923

## Sheet: Flume
Date	Odorant	Subject	Bc	Be	Ac	Ae	Ae/(Ae+Be)	Ac/(Ac+Bc)	Difference			Parameter	Explanation
2017-06-30	3kPZS 10-12 M‡	Ovulated female sea lamprey	219	167	262	229	0.578283	0.544699	0.0335843			Date	date of trial
2015-06-22	3kPZS 10-12 M‡	Ovulated female sea lamprey	50.3	24.8	302.6	240.4	0.906486	0.857467	0.049019			Odorant	Odorant treatment applied to one channel vs vehicle (50% methanol)
2015-06-16	3kPZS 10-12 M‡	Ovulated female sea lamprey	25.5	205.6	35.4	359.1	0.635913	0.581281	0.0546321			Subject	Subject tested for behavioral response to odorant
2015-06-24	3kPZS 10-12 M‡	Ovulated female sea lamprey	69.2	32.8	241.5	277.8	0.894398	0.777277	0.117121			Bc	Time (seconds) spent in the control channel during the pre-treatment period
2017-07-16	3kPZS 10-12 M‡	Ovulated female sea lamprey	39	28	156	51	0.64557	0.8	-0.15443			Be	Time (seconds) spent in the odorant channel during the pre-treatment period
2017-07-08	3kPZS 10-12 M‡	Ovulated female sea lamprey	164	120.6	0	29.9	0.198671	0	0.198671			Ac	Time (seconds) spent in the control channel during the treatment period
2017-06-30	3kPZS 10-12 M‡	Ovulated female sea lamprey	41	44.7	21.4	61.9	0.580675	0.342949	0.237727			Ae	Time (seconds) spent in the odorant channel during the treatment period
2015-06-26	3kPZS 10-12 M‡	Ovulated female sea lamprey	106.3	33.5	179.6	268.2	0.888963	0.628192	0.260771
2017-07-25	3kPZS 10-12 M‡	Ovulated female sea lamprey	98.1	387.8	0	174.3	0.310087	0	0.310087
2017-06-21	3kPZS 10-12 M‡	Ovulated female sea lamprey	98	84.5	0	69.1	0.44987	0	0.44987
2017-06-28	3kPZS 10-12 M‡	Ovulated female sea lamprey	75.4	16.9	26.2	54.1	0.761972	0.257874	0.504098			Note:
2015-06-24	3kPZS 10-12 M‡	Ovulated female sea lamprey	98.7	366.7	0	390.4	0.515652	0	0.515652			† Data from Buchinger et al. 2020. Citation: Buchinger, T.J., Scott, A.M., Fissette, S.D., Brant, C.O., Huertas, M., Li, K., Johnson, N.S. and Li, W., 2020. A pheromone antagonist liberates female sea lamprey from a sensory trap to enable reliable communication. Proceedings of the National Academy of Sciences, 117(13), pp.7284-7289.
2015-07-09	3kPZS 10-12 M‡	Ovulated female sea lamprey	159.5	272	23.9	521.9	0.657388	0.130316	0.527071			‡ Data from Scott et al. 2023. Scott, A.M., Johnson, N.S., Siefkes, M.J. and Li, W., 2023. Synergistic behavioral antagonists of a sex pheromone reduce reproduction of invasive sea lamprey. Iscience, 26(10).
2015-07-03	3kPZS 10-12 M‡	Ovulated female sea lamprey	207.4	19.4	113.8	154.3	0.888313	0.354296	0.534017
2017-06-29	3kPZS 10-12 M‡	Ovulated female sea lamprey	80	46	0	59	0.561905	0	0.561905
2017-07-14	3kPZS 10-12 M‡	Ovulated female sea lamprey	61	139.4	0	182.5	0.566946	0	0.566946
2015-06-28	3kPZS 10-12 M‡	Ovulated female sea lamprey	45.9	74.3	8.2	428.1	0.85211	0.151571	0.700539
2017-07-09	3kPZS 10-12 M‡	Ovulated female sea lamprey	131	75	4	242	0.763407	0.0296296	0.733777
2015-06-30	3kPZS 10-12 M‡	Ovulated female sea lamprey	216.7	34.1	27	258.6	0.883498	0.110792	0.772707
2017-06-23	3kPZS 10-12 M‡	Ovulated female sea lamprey	28.6	16.5	0	159.3	0.906143	0	0.906143
2015-06-21	3kPZS 10-12 M‡	Ovulated female sea lamprey	105	22.6	0	269.7	0.922682	0	0.922682
2017-06-27	3kPZS 10-12 M‡	Ovulated female sea lamprey	142.7	17.3	0	469	0.964425	0	0.964425
2015-06-23	3kPZS 10-12 M + Petromyzonol-3,7,12,24-tetrasulfate tetrasodium salt (PZ-3,7,12,24S) 10-12 M‡	Ovulated female sea lamprey	281.3	11.3	317.4	13	0.534979	0.530149	0.00483077
2015-06-21	3kPZS 10-12 M + Petromyzonol-3,7,12,24-tetrasulfate tetrasodium salt (PZ-3,7,12,24S) 10-12 M‡	Ovulated female sea lamprey	69.9	29.1	220.3	57.7	0.664747	0.759132	-0.0943851
2014-07-16	3kPZS 10-12 M + Petromyzonol-3,7,12,24-tetrasulfate tetrasodium salt (PZ-3,7,12,24S) 10-12 M‡	Ovulated female sea lamprey	99.7	92.3	100.2	189.2	0.672114	0.501251	0.170863
2015-06-24	3kPZS 10-12 M + Petromyzonol-3,7,12,24-tetrasulfate tetrasodium salt (PZ-3,7,12,24S) 10-12 M‡	Ovulated female sea lamprey	40.8	260.6	89.6	265.7	0.504845	0.687117	-0.182271
2014-07-12	3kPZS 10-12 M + Petromyzonol-3,7,12,24-tetrasulfate tetrasodium salt (PZ-3,7,12,24S) 10-12 M‡	Ovulated female sea lamprey	32.3	111.6	279.8	267.5	0.705619	0.896508	-0.190889
2014-07-16	3kPZS 10-12 M + Petromyzonol-3,7,12,24-tetrasulfate tetrasodium salt (PZ-3,7,12,24S) 10-12 M‡	Ovulated female sea lamprey	108.8	32.5	90.6	9.1	0.21875	0.454363	-0.235613
2014-07-16	3kPZS 10-12 M + Petromyzonol-3,7,12,24-tetrasulfate tetrasodium salt (PZ-3,7,12,24S) 10-12 M‡	Ovulated female sea lamprey	259.3	63.5	519.5	45.4	0.416896	0.667052	-0.250156
2014-07-12	3kPZS 10-12 M + Petromyzonol-3,7,12,24-tetrasulfate tetrasodium salt (PZ-3,7,12,24S) 10-12 M‡	Ovulated female sea lamprey	17.2	155.4	209.7	319.7	0.672911	0.924196	-0.251285
2014-07-16	3kPZS 10-12 M + Petromyzonol-3,7,12,24-tetrasulfate tetrasodium salt (PZ-3,7,12,24S) 10-12 M‡	Ovulated female sea lamprey	53.6	218.2	312.1	220.5	0.502621	0.853432	-0.35081
2015-06-16	3kPZS 10-12 M + Petromyzonol-3,7,12,24-tetrasulfate tetrasodium salt (PZ-3,7,12,24S) 10-12 M‡	Ovulated female sea lamprey	358.2	156.7	499.3	20	0.113186	0.582274	-0.469088
2014-07-14	3kPZS 10-12 M + Petromyzonol-3,7,12,24-tetrasulfate tetrasodium salt (PZ-3,7,12,24S) 10-12 M‡	Ovulated female sea lamprey	115.3	54.8	515.3	28.1	0.338963	0.817158	-0.478196
2014-07-12	3kPZS 10-12 M + Petromyzonol-3,7,12,24-tetrasulfate tetrasodium salt (PZ-3,7,12,24S) 10-12 M‡	Ovulated female sea lamprey	10	294.2	40.9	108.7	0.269794	0.803536	-0.533742
2014-07-14	3kPZS 10-12 M + Petromyzonol-3,7,12,24-tetrasulfate tetrasodium salt (PZ-3,7,12,24S) 10-12 M‡	Ovulated female sea lamprey	75.8	195.4	362.8	69.6	0.262642	0.827177	-0.564536
2015-06-20	3kPZS 10-12 M + Petromyzonol-3,7,12,24-tetrasulfate tetrasodium salt (PZ-3,7,12,24S) 10-12 M‡	Ovulated female sea lamprey	69.4	256.1	374.8	82.6	0.243874	0.843764	-0.59989
2015-06-25	3kPZS 10-12 M + Petromyzonol-3,7,12,24-tetrasulfate tetrasodium salt (PZ-3,7,12,24S) 10-12 M‡	Ovulated female sea lamprey	303.6	103.3	583.4	0	0	0.657723	-0.657723
2014-07-14	3kPZS 10-12 M + Petromyzonol-3,7,12,24-tetrasulfate tetrasodium salt (PZ-3,7,12,24S) 10-12 M‡	Ovulated female sea lamprey	288.6	13.8	600	0	0	0.675219	-0.675219
2015-07-08	3kPZS 10-12 M + Petromyzonol-3,7,12,24-tetrasulfate tetrasodium salt (PZ-3,7,12,24S) 10-12 M‡	Ovulated female sea lamprey	46.5	48.4	113.2	0	0	0.708829	-0.708829
2015-06-24	3kPZS 10-12 M + Petromyzonol-3,7,12,24-tetrasulfate tetrasodium salt (PZ-3,7,12,24S) 10-12 M‡	Ovulated female sea lamprey	181.8	122.1	453.4	0	0	0.713791	-0.713791
2015-06-16	3kPZS 10-12 M + Petromyzonol-3,7,12,24-tetrasulfate tetrasodium salt (PZ-3,7,12,24S) 10-12 M‡	Ovulated female sea lamprey	201.5	71	547.6	0	0	0.731011	-0.731011
2015-06-21	3kPZS 10-12 M + Petromyzonol-3,7,12,24-tetrasulfate tetrasodium salt (PZ-3,7,12,24S) 10-12 M‡	Ovulated female sea lamprey	63.9	145.5	233.7	0	0	0.785282	-0.785282
2015-06-23	3kPZS 10-12 M + Petromyzonol-3,7,12,24-tetrasulfate tetrasodium salt (PZ-3,7,12,24S) 10-12 M‡	Ovulated female sea lamprey	61.5	20.6	273.2	0	0	0.816253	-0.816253
2015-06-25	3kPZS 10-12 M + Petromyzonol-3,7,12,24-tetrasulfate tetrasodium salt (PZ-3,7,12,24S) 10-12 M‡	Ovulated female sea lamprey	25.4	39	447	0	0	0.946232	-0.946232
2014-07-17	Petromyzonol-3,7,12,24-tetrasulfate tetrasodium salt (PZ-3,7,12,24S) 10-12 M‡	Ovulated female sea lamprey	156.8	232.7	31.4	42.6	0.15474	0.166844	-0.0121035
2014-07-16	Petromyzonol-3,7,12,24-tetrasulfate tetrasodium salt (PZ-3,7,12,24S) 10-12 M‡	Ovulated female sea lamprey	49.2	8.3	87.7	15.8	0.655602	0.640614	0.0149881
2015-06-21	Petromyzonol-3,7,12,24-tetrasulfate tetrasodium salt (PZ-3,7,12,24S) 10-12 M‡	Ovulated female sea lamprey	103.4	107.6	120	140.6	0.566479	0.537153	0.0293256
2015-06-24	Petromyzonol-3,7,12,24-tetrasulfate tetrasodium salt (PZ-3,7,12,24S) 10-12 M‡	Ovulated female sea lamprey	48.6	13.3	65.6	15.1	0.53169	0.574431	-0.0427407
2014-07-16	Petromyzonol-3,7,12,24-tetrasulfate tetrasodium salt (PZ-3,7,12,24S) 10-12 M‡	Ovulated female sea lamprey	127.2	14.7	12	0	0	0.0862069	-0.0862069
2015-06-20	Petromyzonol-3,7,12,24-tetrasulfate tetrasodium salt (PZ-3,7,12,24S) 10-12 M‡	Ovulated female sea lamprey	58.4	88.9	92.5	96	0.5192	0.612989	-0.0937892
2017-07-07	Petromyzonol-3,7,12,24-tetrasulfate tetrasodium salt (PZ-3,7,12,24S) 10-12 M‡	Ovulated female sea lamprey	33.9	29.8	3.6	0	0	0.096	-0.096
2014-07-12	Petromyzonol-3,7,12,24-tetrasulfate tetrasodium salt (PZ-3,7,12,24S) 10-12 M‡	Ovulated female sea lamprey	241.7	54.2	116	39.3	0.420321	0.324294	0.0960268
2014-07-17	Petromyzonol-3,7,12,24-tetrasulfate tetrasodium salt (PZ-3,7,12,24S) 10-12 M‡	Ovulated female sea lamprey	95.3	140.9	11.9	40.9	0.224972	0.111007	0.113965
2017-07-07	Petromyzonol-3,7,12,24-tetrasulfate tetrasodium salt (PZ-3,7,12,24S) 10-12 M‡	Ovulated female sea lamprey	41	170	31	56	0.247788	0.430556	-0.182768
2014-07-24	Petromyzonol-3,7,12,24-tetrasulfate tetrasodium salt (PZ-3,7,12,24S) 10-12 M‡	Ovulated female sea lamprey	254.4	86.4	168	20.5	0.191768	0.397727	-0.205959
2017-07-09	Petromyzonol-3,7,12,24-tetrasulfate tetrasodium salt (PZ-3,7,12,24S) 10-12 M‡	Ovulated female sea lamprey	17.1	10.7	22.9	6.1	0.363095	0.5725	-0.209405
2017-07-06	Petromyzonol-3,7,12,24-tetrasulfate tetrasodium salt (PZ-3,7,12,24S) 10-12 M‡	Ovulated female sea lamprey	14	102	12	30	0.227273	0.461538	-0.234266
2014-07-14	Petromyzonol-3,7,12,24-tetrasulfate tetrasodium salt (PZ-3,7,12,24S) 10-12 M‡	Ovulated female sea lamprey	115.9	239.3	36.1	247	0.507917	0.2375	0.270417
2014-07-14	Petromyzonol-3,7,12,24-tetrasulfate tetrasodium salt (PZ-3,7,12,24S) 10-12 M‡	Ovulated female sea lamprey	16.4	163	57.1	141.3	0.464344	0.776871	-0.312526
2017-07-09	Petromyzonol-3,7,12,24-tetrasulfate tetrasodium salt (PZ-3,7,12,24S) 10-12 M‡	Ovulated female sea lamprey	133	58	269	28	0.325581	0.669154	-0.343573
2017-07-07	Petromyzonol-3,7,12,24-tetrasulfate tetrasodium salt (PZ-3,7,12,24S) 10-12 M‡	Ovulated female sea lamprey	82	125	78	21	0.143836	0.4875	-0.343664
2017-07-09	Petromyzonol-3,7,12,24-tetrasulfate tetrasodium salt (PZ-3,7,12,24S) 10-12 M‡	Ovulated female sea lamprey	25.3	44.5	13.9	0	0	0.354592	-0.354592
2014-07-19	Petromyzonol-3,7,12,24-tetrasulfate tetrasodium salt (PZ-3,7,12,24S) 10-12 M‡	Ovulated female sea lamprey	121	114.1	188.6	32.5	0.221692	0.609173	-0.387481
2015-06-23	Petromyzonol-3,7,12,24-tetrasulfate tetrasodium salt (PZ-3,7,12,24S) 10-12 M‡	Ovulated female sea lamprey	87.1	48.1	58.2	0	0	0.400551	-0.400551
2015-06-20	Petromyzonol-3,7,12,24-tetrasulfate tetrasodium salt (PZ-3,7,12,24S) 10-12 M‡	Ovulated female sea lamprey	60.4	357.5	189.8	172.9	0.32598	0.758593	-0.432613
2015-06-25	Petromyzonol-3,7,12,24-tetrasulfate tetrasodium salt (PZ-3,7,12,24S) 10-12 M‡	Ovulated female sea lamprey	93.7	140.5	395	83.3	0.372207	0.808267	-0.43606
2014-07-19	Petromyzonol-3,7,12,24-tetrasulfate tetrasodium salt (PZ-3,7,12,24S) 10-12 M‡	Ovulated female sea lamprey	81.7	198.8	80.3	6.3	0.0307167	0.495679	-0.464962
2015-06-23	Petromyzonol-3,7,12,24-tetrasulfate tetrasodium salt (PZ-3,7,12,24S) 10-12 M‡	Ovulated female sea lamprey	165.8	29.9	160.3	0	0	0.491567	-0.491567
2014-07-14	Petromyzonol-3,7,12,24-tetrasulfate tetrasodium salt (PZ-3,7,12,24S) 10-12 M‡	Ovulated female sea lamprey	24.1	116.6	30.6	0	0	0.559415	-0.559415
2015-06-25	Petromyzonol-3,7,12,24-tetrasulfate tetrasodium salt (PZ-3,7,12,24S) 10-12 M‡	Ovulated female sea lamprey	48.1	339	71.6	12	0.034188	0.598162	-0.563974
2014-07-16	Petromyzonol-3,7,12,24-tetrasulfate tetrasodium salt (PZ-3,7,12,24S) 10-12 M‡	Ovulated female sea lamprey	124.9	300.4	386.8	67.4	0.183252	0.755912	-0.57266
2014-07-23	Petromyzonol-3,7,12,24-tetrasulfate tetrasodium salt (PZ-3,7,12,24S) 10-12 M‡	Ovulated female sea lamprey	325	62.9	456.6	0	0	0.584186	-0.584186
2017-07-08	Petromyzonol-3,7,12,24-tetrasulfate tetrasodium salt (PZ-3,7,12,24S) 10-12 M‡	Ovulated female sea lamprey	82	107	315	27	0.201493	0.793451	-0.591958
2015-06-24	Petromyzonol-3,7,12,24-tetrasulfate tetrasodium salt (PZ-3,7,12,24S) 10-12 M‡	Ovulated female sea lamprey	23.7	19.9	177.6	5.7	0.222656	0.882265	-0.659609
2015-06-22	Petromyzonol-3,7,12,24-tetrasulfate tetrasodium salt (PZ-3,7,12,24S) 10-12 M‡	Ovulated female sea lamprey	104.8	19.9	280.8	0	0	0.728216	-0.728216
2015-06-20	Petromyzonol-3,7,12,24-tetrasulfate tetrasodium salt (PZ-3,7,12,24S) 10-12 M‡	Ovulated female sea lamprey	36.9	243.5	104.1	0	0	0.738298	-0.738298
2015-06-16	Petromyzonol-3,7,12,24-tetrasulfate tetrasodium salt (PZ-3,7,12,24S) 10-12 M‡	Ovulated female sea lamprey	89.4	76.7	381	0	0	0.809949	-0.809949
2014-07-12	Petromyzonol-3,7,12,24-tetrasulfate tetrasodium salt (PZ-3,7,12,24S) 10-12 M‡	Ovulated female sea lamprey	12.2	126.4	360.1	13.9	0.0990734	0.967231	-0.868157
2014-07-19	Petromyzonol-3,7,12,24-tetrasulfate tetrasodium salt (PZ-3,7,12,24S) 10-12 M‡	Ovulated female sea lamprey	43.4	85.9	517.1	0	0	0.922569	-0.922569
2013-08-05	PZS 10-12 M†	Ovulated female sea lamprey	66.9	55.53	69	92.41	0.624645	0.507726	0.116919
2013-08-08	PZS 10-12 M†	Ovulated female sea lamprey	57.5	101.85	73.81	78.79	0.436171	0.562105	-0.125934
2013-08-06	PZS 10-12 M†	Ovulated female sea lamprey	83.84	112.88	77.97	55.29	0.328774	0.481861	-0.153087
2013-08-07	PZS 10-12 M†	Ovulated female sea lamprey	151.02	175.42	191.34	108.41	0.381954	0.558885	-0.176931
2013-08-05	PZS 10-12 M†	Ovulated female sea lamprey	94.25	52.74	34.44	51.38	0.493469	0.26762	0.225849
2013-08-08	PZS 10-12 M†	Ovulated female sea lamprey	140.55	268.73	111.47	53.56	0.166186	0.442306	-0.27612
2013-08-04	PZS 10-12 M†	Ovulated female sea lamprey	87.16	153.02	105.63	49.28	0.243599	0.547902	-0.304303
2013-08-04	PZS 10-12 M†	Ovulated female sea lamprey	183.5	105.34	89.68	0	0	0.328282	-0.328282
2013-08-06	PZS 10-12 M†	Ovulated female sea lamprey	3.53	231.21	155.52	293.78	0.559592	0.977806	-0.418214
2013-08-07	PZS 10-12 M†	Ovulated female sea lamprey	275.72	22.9	227.69	180.72	0.887536	0.452295	0.43524
2013-08-07	PZS 10-12 M†	Ovulated female sea lamprey	22.9	391.57	249.56	258.81	0.397937	0.915951	-0.518014
2013-08-07	PZS 10-12 M†	Ovulated female sea lamprey	101.68	209.09	0	244.42	0.538952	0	0.538952
2013-08-05	PZS 10-12 M†	Ovulated female sea lamprey	83.85	174.93	257.91	35.97	0.170555	0.754652	-0.584098
2013-08-04	PZS 10-12 M†	Ovulated female sea lamprey	75.16	81.69	159.21	0	0	0.67931	-0.67931
2013-08-07	PZS 10-12 M†	Ovulated female sea lamprey	112.84	139.13	252.88	0	0	0.691458	-0.691458
2013-08-05	PZS 10-12 M†	Ovulated female sea lamprey	72.59	61.94	244.93	0	0	0.771384	-0.771384
2013-08-05	PZS 10-12 M†	Ovulated female sea lamprey	63.94	189.68	576.53	0	0	0.900167	-0.900167
2013-08-01	3kPZS 10-12 M + PZS 10-12 M†	Ovulated female sea lamprey	13.12	84.21	27.81	308.25	0.78543	0.679453	0.105978
2013-07-30	3kPZS 10-12 M + PZS 10-12 M†	Ovulated female sea lamprey	245.02	79.98	230.97	44.88	0.359443	0.485241	-0.125799
2013-07-31	3kPZS 10-12 M + PZS 10-12 M†	Ovulated female sea lamprey	105.56	43.32	128.13	16.53	0.27619	0.54829	-0.2721
2013-08-01	3kPZS 10-12 M + PZS 10-12 M†	Ovulated female sea lamprey	16.46	276.64	75.54	317.15	0.534111	0.821087	-0.286976
2013-08-02	3kPZS 10-12 M + PZS 10-12 M†	Ovulated female sea lamprey	102.06	114.21	155.65	41.61	0.267039	0.603973	-0.336935
2013-07-31	3kPZS 10-12 M + PZS 10-12 M†	Ovulated female sea lamprey	190.99	23.09	140.74	0	0	0.424261	-0.424261
2013-08-02	3kPZS 10-12 M + PZS 10-12 M†	Ovulated female sea lamprey	103.18	296.91	0	243.93	0.451021	0	0.451021
2013-07-30	3kPZS 10-12 M + PZS 10-12 M†	Ovulated female sea lamprey	249.3	117.27	210.89	0.46	0.00390725	0.458267	-0.45436
2013-07-31	3kPZS 10-12 M + PZS 10-12 M†	Ovulated female sea lamprey	55.87	140.01	128.41	43.53	0.237169	0.69682	-0.459651
2013-07-30	3kPZS 10-12 M + PZS 10-12 M†	Ovulated female sea lamprey	48.78	224	153.28	79.15	0.261092	0.758587	-0.497495
2013-07-30	3kPZS 10-12 M + PZS 10-12 M†	Ovulated female sea lamprey	129.66	288.57	0	299.53	0.509318	0	0.509318
2013-08-02	3kPZS 10-12 M + PZS 10-12 M†	Ovulated female sea lamprey	165.81	107.02	48.19	335.59	0.758207	0.225187	0.53302
2013-07-30	3kPZS 10-12 M + PZS 10-12 M†	Ovulated female sea lamprey	241.46	166.31	0	341	0.672173	0	0.672173
2013-08-01	3kPZS 10-12 M + PZS 10-12 M†	Ovulated female sea lamprey	90.57	5.06	27.2	74.24	0.936192	0.230959	0.705233
2013-08-02	3kPZS 10-12 M + PZS 10-12 M†	Ovulated female sea lamprey	27.52	23.47	116	0	0	0.80825	-0.80825
2017-06-23	3kPZS 10-12 M + Petromyzonol-7,24-disulfate disodium salt (PZ-7,24S) 10-12 M	Ovulated female sea lamprey	32.8	25.6	299.9	250.8	0.907381	0.901413	0.00596792
2017-06-22	3kPZS 10-12 M + Petromyzonol-7,24-disulfate disodium salt (PZ-7,24S) 10-12 M	Ovulated female sea lamprey	29.1	179.4	4.1	18.1	0.0916456	0.123494	-0.0318484
2017-06-23	3kPZS 10-12 M + Petromyzonol-7,24-disulfate disodium salt (PZ-7,24S) 10-12 M	Ovulated female sea lamprey	32.7	10.4	125.5	69.3	0.869511	0.7933	0.076211
2017-06-23	3kPZS 10-12 M + Petromyzonol-7,24-disulfate disodium salt (PZ-7,24S) 10-12 M	Ovulated female sea lamprey	78.9	403.8	0	74.9	0.156465	0	0.156465
2017-06-24	3kPZS 10-12 M + Petromyzonol-7,24-disulfate disodium salt (PZ-7,24S) 10-12 M	Ovulated female sea lamprey	52.6	234.1	0	44.8	0.160631	0	0.160631
2017-06-22	3kPZS 10-12 M + Petromyzonol-7,24-disulfate disodium salt (PZ-7,24S) 10-12 M	Ovulated female sea lamprey	11.9	48.5	10.7	144.4	0.748574	0.473451	0.275123
2017-06-22	3kPZS 10-12 M + Petromyzonol-7,24-disulfate disodium salt (PZ-7,24S) 10-12 M	Ovulated female sea lamprey	168.2	81.6	0	211	0.721121	0	0.721121
2017-06-23	Petromyzonol-7,24-disulfate disodium salt (PZ-7,24S) 10-12 M	Ovulated female sea lamprey	148	34.5	237.8	60.1	0.635307	0.616382	0.018925
2017-06-22	Petromyzonol-7,24-disulfate disodium salt (PZ-7,24S) 10-12 M	Ovulated female sea lamprey	143.1	17.2	57.5	17.5	0.504323	0.28664	0.217683
2017-06-22	Petromyzonol-7,24-disulfate disodium salt (PZ-7,24S) 10-12 M	Ovulated female sea lamprey	72.6	25.2	26.6	30.5	0.547576	0.268145	0.279431
2017-06-25	Petromyzonol-7,24-disulfate disodium salt (PZ-7,24S) 10-12 M	Ovulated female sea lamprey	34.7	81.5	73.1	19.9	0.196252	0.678108	-0.481855
2017-06-23	Petromyzonol-7,24-disulfate disodium salt (PZ-7,24S) 10-12 M	Ovulated female sea lamprey	71.5	108.7	225.3	41.1	0.274366	0.759097	-0.484731
2017-06-22	Petromyzonol-7,24-disulfate disodium salt (PZ-7,24S) 10-12 M	Ovulated female sea lamprey	113	40.6	23	78	0.657673	0.169118	0.488555
2017-06-22	Petromyzonol-7,24-disulfate disodium salt (PZ-7,24S) 10-12 M	Ovulated female sea lamprey	13.6	65.4	46.9	0	0	0.775207	-0.775207
2017-06-24	3kPZS 10-12 M + Petromyzonol-3,7,24-trisulfate trisodium salt (PZ-3,7,24S) 10-12 M	Ovulated female sea lamprey	79.5	38.2	67.9	31.3	0.45036	0.460651	-0.0102916
2017-06-24	3kPZS 10-12 M + Petromyzonol-3,7,24-trisulfate trisodium salt (PZ-3,7,24S) 10-12 M	Ovulated female sea lamprey	57	62	134	158	0.718182	0.701571	0.0166111
2017-06-22	3kPZS 10-12 M + Petromyzonol-3,7,24-trisulfate trisodium salt (PZ-3,7,24S) 10-12 M	Ovulated female sea lamprey	89.6	28.9	217.4	84.8	0.745822	0.708143	0.037679
2017-06-23	3kPZS 10-12 M + Petromyzonol-3,7,24-trisulfate trisodium salt (PZ-3,7,24S) 10-12 M	Ovulated female sea lamprey	323.9	79	191	0	0	0.370946	-0.370946
2017-06-22	3kPZS 10-12 M + Petromyzonol-3,7,24-trisulfate trisodium salt (PZ-3,7,24S) 10-12 M	Ovulated female sea lamprey	26.8	228.8	137.2	158.6	0.409396	0.836585	-0.427189
2017-06-24	3kPZS 10-12 M + Petromyzonol-3,7,24-trisulfate trisodium salt (PZ-3,7,24S) 10-12 M	Ovulated female sea lamprey	42.5	75.9	139.9	27.6	0.266667	0.766996	-0.500329
2017-06-23	3kPZS 10-12 M + Petromyzonol-3,7,24-trisulfate trisodium salt (PZ-3,7,24S) 10-12 M	Ovulated female sea lamprey	77.3	64.9	16.7	154	0.703518	0.17766	0.525858
2017-06-22	Petromyzonol-3,7,24-trisulfate trisodium salt (PZ-3,7,24S) 10-12 M	Ovulated female sea lamprey	24.1	13.6	35.6	16.5	0.548173	0.596315	-0.0481422
2017-06-23	Petromyzonol-3,7,24-trisulfate trisodium salt (PZ-3,7,24S) 10-12 M	Ovulated female sea lamprey	45.5	51.1	11.7	0	0	0.204545	-0.204545
2017-06-23	Petromyzonol-3,7,24-trisulfate trisodium salt (PZ-3,7,24S) 10-12 M	Ovulated female sea lamprey	23.1	59.9	0	17.3	0.224093	0	0.224093
2017-06-24	Petromyzonol-3,7,24-trisulfate trisodium salt (PZ-3,7,24S) 10-12 M	Ovulated female sea lamprey	16.7	134.9	5.1	0	0	0.233945	-0.233945
2017-06-25	Petromyzonol-3,7,24-trisulfate trisodium salt (PZ-3,7,24S) 10-12 M	Ovulated female sea lamprey	87.5	368.4	11.6	250.2	0.404462	0.117053	0.287408
2017-06-23	Petromyzonol-3,7,24-trisulfate trisodium salt (PZ-3,7,24S) 10-12 M	Ovulated female sea lamprey	50.4	244.4	133.4	130.2	0.347571	0.725789	-0.378218
2017-06-23	Petromyzonol-3,7,24-trisulfate trisodium salt (PZ-3,7,24S) 10-12 M	Ovulated female sea lamprey	16.5	30.7	0	59.1	0.658129	0	0.658129
2017-06-28	3kPZS 10-12 M +Petromyzonol-7,12,24-trisulfate trisodium salt (PZ-7,12,24S) 10-12 M	Ovulated female sea lamprey	122.5	25.2	413	83.4	0.767956	0.771242	-0.00328603
2017-06-24	3kPZS 10-12 M +Petromyzonol-7,12,24-trisulfate trisodium salt (PZ-7,12,24S) 10-12 M	Ovulated female sea lamprey	89.7	50.4	164.1	90.1	0.641281	0.646572	-0.00529097
2017-06-27	3kPZS 10-12 M +Petromyzonol-7,12,24-trisulfate trisodium salt (PZ-7,12,24S) 10-12 M	Ovulated female sea lamprey	35.1	10	59.2	19.3	0.658703	0.627784	0.0309194
2017-06-26	3kPZS 10-12 M +Petromyzonol-7,12,24-trisulfate trisodium salt (PZ-7,12,24S) 10-12 M	Ovulated female sea lamprey	29.2	46	79	49	0.515789	0.730129	-0.21434
2017-06-25	3kPZS 10-12 M +Petromyzonol-7,12,24-trisulfate trisodium salt (PZ-7,12,24S) 10-12 M	Ovulated female sea lamprey	31.1	145.2	207.1	215	0.596891	0.869437	-0.272547
2017-07-02	3kPZS 10-12 M +Petromyzonol-7,12,24-trisulfate trisodium salt (PZ-7,12,24S) 10-12 M	Ovulated female sea lamprey	12.7	125.5	152.7	181	0.590538	0.923216	-0.332678
2017-06-24	3kPZS 10-12 M +Petromyzonol-7,12,24-trisulfate trisodium salt (PZ-7,12,24S) 10-12 M	Ovulated female sea lamprey	23	45	39	14	0.237288	0.629032	-0.391744
2017-06-25	3kPZS 10-12 M +Petromyzonol-7,12,24-trisulfate trisodium salt (PZ-7,12,24S) 10-12 M	Ovulated female sea lamprey	44.9	60.4	155.1	0	0	0.7755	-0.7755
2017-06-24	Petromyzonol-7,12,24-trisulfate trisodium salt (PZ-7,12,24S) 10-12 M	Ovulated female sea lamprey	49	62	118	151	0.70892	0.706587	0.00233336
2017-06-25	Petromyzonol-7,12,24-trisulfate trisodium salt (PZ-7,12,24S) 10-12 M	Ovulated female sea lamprey	100.3	155.5	93.7	123.2	0.442052	0.48299	-0.0409373
2017-06-27	Petromyzonol-7,12,24-trisulfate trisodium salt (PZ-7,12,24S) 10-12 M	Ovulated female sea lamprey	262.8	132.9	111.2	45.1	0.253371	0.297326	-0.0439554
2017-06-24	Petromyzonol-7,12,24-trisulfate trisodium salt (PZ-7,12,24S) 10-12 M	Ovulated female sea lamprey	13	65.1	3.1	0	0	0.192547	-0.192547
2017-06-27	Petromyzonol-7,12,24-trisulfate trisodium salt (PZ-7,12,24S) 10-12 M	Ovulated female sea lamprey	44.8	331.8	0	125.8	0.274913	0	0.274913
2017-06-28	Petromyzonol-7,12,24-trisulfate trisodium salt (PZ-7,12,24S) 10-12 M	Ovulated female sea lamprey	32	22	10	24	0.521739	0.238095	0.283644
2017-06-27	Petromyzonol-7,12,24-trisulfate trisodium salt (PZ-7,12,24S) 10-12 M	Ovulated female sea lamprey	153.6	20.1	225.2	0	0	0.594509	-0.594509
2017-06-26	3kPZS 10-12 M +Petromyzonol-3,12,24-trisulfate trisodium salt (PZ-3,12,24S) 10-12 M	Ovulated female sea lamprey	161.5	64.8	171.9	66.5	0.506474	0.515597	-0.00912316
2017-06-26	3kPZS 10-12 M +Petromyzonol-3,12,24-trisulfate trisodium salt (PZ-3,12,24S) 10-12 M	Ovulated female sea lamprey	21.5	32.3	12.5	20.4	0.387097	0.367647	0.0194497
2017-06-25	3kPZS 10-12 M +Petromyzonol-3,12,24-trisulfate trisodium salt (PZ-3,12,24S) 10-12 M	Ovulated female sea lamprey	25.4	96.8	37.7	102.8	0.51503	0.597464	-0.0824343
2017-06-27	3kPZS 10-12 M +Petromyzonol-3,12,24-trisulfate trisodium salt (PZ-3,12,24S) 10-12 M	Ovulated female sea lamprey	162.6	30.1	234.4	26.2	0.465364	0.590428	-0.125064
2017-06-25	3kPZS 10-12 M +Petromyzonol-3,12,24-trisulfate trisodium salt (PZ-3,12,24S) 10-12 M	Ovulated female sea lamprey	11.6	196.6	3.7	181.2	0.479619	0.24183	0.237789
2017-06-24	3kPZS 10-12 M +Petromyzonol-3,12,24-trisulfate trisodium salt (PZ-3,12,24S) 10-12 M	Ovulated female sea lamprey	66	20.5	241.5	17.2	0.456233	0.785366	-0.329132
2017-06-25	3kPZS 10-12 M +Petromyzonol-3,12,24-trisulfate trisodium salt (PZ-3,12,24S) 10-12 M	Ovulated female sea lamprey	112.5	43.3	378.9	15	0.25729	0.771062	-0.513772
2017-07-02	3kPZS 10-12 M +Petromyzonol-3,12,24-trisulfate trisodium salt (PZ-3,12,24S) 10-12 M	Ovulated female sea lamprey	199	161	33	308	0.656716	0.142241	0.514475
2017-06-28	Petromyzonol-3,12,24-trisulfate trisodium salt (PZ-3,12,24S) 10-12 M	Ovulated female sea lamprey	53.1	17.6	62.2	21.4	0.548718	0.539462	0.00925568
2017-06-25	Petromyzonol-3,12,24-trisulfate trisodium salt (PZ-3,12,24S) 10-12 M	Ovulated female sea lamprey	101.8	75.5	0	12.4	0.141069	0	0.141069
2017-06-26	Petromyzonol-3,12,24-trisulfate trisodium salt (PZ-3,12,24S) 10-12 M	Ovulated female sea lamprey	18.5	124.4	29.7	94	0.430403	0.616183	-0.18578
2017-06-24	Petromyzonol-3,12,24-trisulfate trisodium salt (PZ-3,12,24S) 10-12 M	Ovulated female sea lamprey	41	16	24	26	0.619048	0.369231	0.249817
2017-06-28	Petromyzonol-3,12,24-trisulfate trisodium salt (PZ-3,12,24S) 10-12 M	Ovulated female sea lamprey	114	59	87	129	0.68617	0.432836	0.253334
2017-06-25	Petromyzonol-3,12,24-trisulfate trisodium salt (PZ-3,12,24S) 10-12 M	Ovulated female sea lamprey	11.3	166.3	7	15.3	0.0842511	0.382514	-0.298263
2017-06-28	Petromyzonol-3,12,24-trisulfate trisodium salt (PZ-3,12,24S) 10-12 M	Ovulated female sea lamprey	46	36	19	73	0.669725	0.292308	0.377417
2017-06-28	3kPZS 10-12 M +Petromyzonol-3,24-disulfate disodium salt (PZ-3,24S) 10-12 M	Ovulated female sea lamprey	53	19	44	23	0.547619	0.453608	0.0940108
2017-06-28	3kPZS 10-12 M +Petromyzonol-3,24-disulfate disodium salt (PZ-3,24S) 10-12 M	Ovulated female sea lamprey	60.9	21.9	44.6	31	0.586011	0.422749	0.163263
2017-06-29	3kPZS 10-12 M +Petromyzonol-3,24-disulfate disodium salt (PZ-3,24S) 10-12 M	Ovulated female sea lamprey	27.3	107.6	40.1	350.6	0.765168	0.594955	0.170213
2017-06-29	3kPZS 10-12 M +Petromyzonol-3,24-disulfate disodium salt (PZ-3,24S) 10-12 M	Ovulated female sea lamprey	141.2	143.4	41.1	201.2	0.583865	0.225453	0.358413
2017-06-27	3kPZS 10-12 M +Petromyzonol-3,24-disulfate disodium salt (PZ-3,24S) 10-12 M	Ovulated female sea lamprey	21.3	173	0	137.5	0.442834	0	0.442834
2017-06-28	3kPZS 10-12 M +Petromyzonol-3,24-disulfate disodium salt (PZ-3,24S) 10-12 M	Ovulated female sea lamprey	72.1	172.5	0	215.4	0.555298	0	0.555298
2017-06-27	3kPZS 10-12 M +Petromyzonol-3,24-disulfate disodium salt (PZ-3,24S) 10-12 M	Ovulated female sea lamprey	130	46.2	30.3	478.1	0.911883	0.189021	0.722862
2017-06-29	Petromyzonol-3,24-disulfate disodium salt (PZ-3,24S) 10-12 M	Ovulated female sea lamprey	178	167	221	214	0.56168	0.553885	0.00779508
2017-06-28	Petromyzonol-3,24-disulfate disodium salt (PZ-3,24S) 10-12 M	Ovulated female sea lamprey	70	36	54	18	0.333333	0.435484	-0.102151
2017-06-27	Petromyzonol-3,24-disulfate disodium salt (PZ-3,24S) 10-12 M	Ovulated female sea lamprey	22.8	52.2	0	6.1	0.104631	0	0.104631
2017-07-11	Petromyzonol-3,24-disulfate disodium salt (PZ-3,24S) 10-12 M	Ovulated female sea lamprey	71.3	11.6	76.7	36.3	0.757829	0.518243	0.239586
2017-06-27	Petromyzonol-3,24-disulfate disodium salt (PZ-3,24S) 10-12 M	Ovulated female sea lamprey	43.5	78.4	0	27.4	0.258979	0	0.258979
2017-06-27	Petromyzonol-3,24-disulfate disodium salt (PZ-3,24S) 10-12 M	Ovulated female sea lamprey	126.4	11.6	157.1	102.8	0.898601	0.554145	0.344457
2017-06-27	Petromyzonol-3,24-disulfate disodium salt (PZ-3,24S) 10-12 M	Ovulated female sea lamprey	144.4	29.9	0	62.8	0.677454	0	0.677454
2017-06-28	Petromyzonol-3,24-disulfate disodium salt (PZ-3,24S) 10-12 M	Ovulated female sea lamprey	31.6	66.9	0	234.5	0.778036	0	0.778036
2017-06-29	3kPZS 10-12 M +Petromyzonol-12,24-disulfate disodium salt (PZ-12,24S) 10-12 M	Ovulated female sea lamprey	34.7	88.2	2.6	3.1	0.033954	0.0697051	-0.0357511
2017-06-28	3kPZS 10-12 M +Petromyzonol-12,24-disulfate disodium salt (PZ-12,24S) 10-12 M	Ovulated female sea lamprey	109.5	24.2	19.8	0	0	0.153132	-0.153132
2017-06-28	3kPZS 10-12 M +Petromyzonol-12,24-disulfate disodium salt (PZ-12,24S) 10-12 M	Ovulated female sea lamprey	38	52	73	287	0.846608	0.657658	0.18895
2017-06-30	3kPZS 10-12 M +Petromyzonol-12,24-disulfate disodium salt (PZ-12,24S) 10-12 M	Ovulated female sea lamprey	43.9	22.7	19.9	32.8	0.590991	0.311912	0.279079
2017-06-29	3kPZS 10-12 M +Petromyzonol-12,24-disulfate disodium salt (PZ-12,24S) 10-12 M	Ovulated female sea lamprey	231.2	12.8	304.7	91.1	0.876805	0.568576	0.308228
2017-06-30	3kPZS 10-12 M +Petromyzonol-12,24-disulfate disodium salt (PZ-12,24S) 10-12 M	Ovulated female sea lamprey	26	57	247	39	0.40625	0.904762	-0.498512
2017-06-29	3kPZS 10-12 M +Petromyzonol-12,24-disulfate disodium salt (PZ-12,24S) 10-12 M	Ovulated female sea lamprey	43	83	101	18	0.178218	0.701389	-0.523171
2017-06-30	Petromyzonol-12,24-disulfate disodium salt (PZ-12,24S) 10-12 M	Ovulated female sea lamprey	346	110	104	49	0.308176	0.231111	0.077065
2017-06-30	Petromyzonol-12,24-disulfate disodium salt (PZ-12,24S) 10-12 M	Ovulated female sea lamprey	13.5	68.1	0	7.2	0.0956175	0	0.0956175
2017-06-30	Petromyzonol-12,24-disulfate disodium salt (PZ-12,24S) 10-12 M	Ovulated female sea lamprey	126	78	159	67	0.462069	0.557895	-0.0958258
2017-06-29	Petromyzonol-12,24-disulfate disodium salt (PZ-12,24S) 10-12 M	Ovulated female sea lamprey	64.5	95.6	35.4	78.9	0.452149	0.354354	0.0977946
2017-06-30	Petromyzonol-12,24-disulfate disodium salt (PZ-12,24S) 10-12 M	Ovulated female sea lamprey	292	267	227	321	0.545918	0.43738	0.108539
2017-06-28	Petromyzonol-12,24-disulfate disodium salt (PZ-12,24S) 10-12 M	Ovulated female sea lamprey	30	38	43	120	0.759494	0.589041	0.170453
2017-07-02	Petromyzonol-12,24-disulfate disodium salt (PZ-12,24S) 10-12 M	Ovulated female sea lamprey	128.6	123.2	71.9	153.2	0.554269	0.358603	0.195666
2017-06-30	Petromyzonol-12,24-disulfate disodium salt (PZ-12,24S) 10-12 M	Ovulated female sea lamprey	46.2	162.7	6.7	133.9	0.45145	0.126654	0.324796
2016-07-23	3kPZS 10-12 M +3-keto-petromyzonol-7,12,24-trisulfate trisodium salt (3kPZ-7,12,24S) 10-12 M	Ovulated female sea lamprey	71.9	35.7	28.9	13.4	0.272912	0.286706	-0.0137939
2016-07-22	3kPZS 10-12 M +3-keto-petromyzonol-7,12,24-trisulfate trisodium salt (3kPZ-7,12,24S) 10-12 M	Ovulated female sea lamprey	72.7	82.2	44	68.5	0.454545	0.377035	0.0775103
2016-07-21	3kPZS 10-12 M +3-keto-petromyzonol-7,12,24-trisulfate trisodium salt (3kPZ-7,12,24S) 10-12 M	Ovulated female sea lamprey	59.7	24.6	107.3	134.4	0.845283	0.642515	0.202768
2016-07-15	3kPZS 10-12 M +3-keto-petromyzonol-7,12,24-trisulfate trisodium salt (3kPZ-7,12,24S) 10-12 M	Ovulated female sea lamprey	59.4	67.9	98.7	16	0.190703	0.624288	-0.433585
2016-07-18	3kPZS 10-12 M +3-keto-petromyzonol-7,12,24-trisulfate trisodium salt (3kPZ-7,12,24S) 10-12 M	Ovulated female sea lamprey	27.8	18.7	24.3	292.7	0.939949	0.466411	0.473538
2016-07-21	3kPZS 10-12 M +3-keto-petromyzonol-7,12,24-trisulfate trisodium salt (3kPZ-7,12,24S) 10-12 M	Ovulated female sea lamprey	45.4	46.4	50.8	0	0	0.528067	-0.528067
2016-07-21	3kPZS 10-12 M +3-keto-petromyzonol-7,12,24-trisulfate trisodium salt (3kPZ-7,12,24S) 10-12 M	Ovulated female sea lamprey	260.6	37.3	32.5	510.7	0.931934	0.110884	0.821051
2016-07-19	3kPZS 10-12 M +3-keto-petromyzonol-7,12,24-trisulfate trisodium salt (3kPZ-7,12,24S) 10-12 M	Ovulated female sea lamprey	23.7	22.4	0	386.8	0.945259	0	0.945259
2016-07-22	3-keto-petromyzonol-7,12,24-trisulfate trisodium salt (3kPZ-7,12,24S) 10-12 M	Ovulated female sea lamprey	13.4	36.3	102.1	256.6	0.876067	0.883983	-0.00791577
2016-07-15	3-keto-petromyzonol-7,12,24-trisulfate trisodium salt (3kPZ-7,12,24S) 10-12 M	Ovulated female sea lamprey	25.1	10.1	131.6	47.7	0.82526	0.839821	-0.0145618
2016-07-23	3-keto-petromyzonol-7,12,24-trisulfate trisodium salt (3kPZ-7,12,24S) 10-12 M	Ovulated female sea lamprey	60.6	123.7	97.2	98.5	0.443294	0.61597	-0.172675
2016-07-18	3-keto-petromyzonol-7,12,24-trisulfate trisodium salt (3kPZ-7,12,24S) 10-12 M	Ovulated female sea lamprey	161.2	26.4	107.5	6.4	0.195122	0.400074	-0.204952
2016-07-22	3-keto-petromyzonol-7,12,24-trisulfate trisodium salt (3kPZ-7,12,24S) 10-12 M	Ovulated female sea lamprey	64.9	102.4	93	53.2	0.341902	0.58898	-0.247078
2016-07-16	3-keto-petromyzonol-7,12,24-trisulfate trisodium salt (3kPZ-7,12,24S) 10-12 M	Ovulated female sea lamprey	106.2	39.4	35	55.8	0.586134	0.247875	0.338259
2016-07-21	3-keto-petromyzonol-7,12,24-trisulfate trisodium salt (3kPZ-7,12,24S) 10-12 M	Ovulated female sea lamprey	32	190.2	0	198.4	0.510551	0	0.510551
2016-07-19	3-keto-petromyzonol-7,12,24-trisulfate trisodium salt (3kPZ-7,12,24S) 10-12 M	Ovulated female sea lamprey	362.1	65.7	0	147.6	0.691983	0	0.691983
2021-07-21	3kPZS 10-12 M +3-keto-petromyzonol (3kPZ) 10-12 M	Ovulated female sea lamprey	10	28.1	28.6	169.9	0.858081	0.740933	0.117148
2021-07-27	3kPZS 10-12 M +3-keto-petromyzonol (3kPZ) 10-12 M	Ovulated female sea lamprey	112.2	70.9	136.2	182.6	0.720316	0.548309	0.172006
2021-07-18	3kPZS 10-12 M +3-keto-petromyzonol (3kPZ) 10-12 M	Ovulated female sea lamprey	94.1	135.2	9.5	58.6	0.302374	0.0916988	0.210675
2021-07-23	3kPZS 10-12 M +3-keto-petromyzonol (3kPZ) 10-12 M	Ovulated female sea lamprey	42.6	20.6	7.4	22.4	0.52093	0.148	0.37293
2021-07-26	3kPZS 10-12 M +3-keto-petromyzonol (3kPZ) 10-12 M	Ovulated female sea lamprey	144.4	168.5	41.1	381.9	0.693859	0.221563	0.472296
2021-07-23	3kPZS 10-12 M +3-keto-petromyzonol (3kPZ) 10-12 M	Ovulated female sea lamprey	47.2	201.5	0	194.9	0.491675	0	0.491675
2021-07-22	3kPZS 10-12 M +3-keto-petromyzonol (3kPZ) 10-12 M	Ovulated female sea lamprey	179.5	37.4	97.6	215.5	0.852115	0.352219	0.499896
2021-07-26	3kPZS 10-12 M +3-keto-petromyzonol (3kPZ) 10-12 M	Ovulated female sea lamprey	52.1	21.4	17.7	75.1	0.778238	0.253582	0.524657
2021-07-26	3kPZS 10-12 M +3-keto-petromyzonol (3kPZ) 10-12 M	Ovulated female sea lamprey	43.7	43.8	18.7	263.4	0.857422	0.299679	0.557742
2021-07-19	3kPZS 10-12 M +3-keto-petromyzonol (3kPZ) 10-12 M	Ovulated female sea lamprey	33.9	86.5	70.5	0	0	0.675287	-0.675287
2021-07-21	3kPZS 10-12 M +3-keto-petromyzonol (3kPZ) 10-12 M	Ovulated female sea lamprey	121.6	39.2	3.8	321.1	0.891202	0.030303	0.860899
2021-08-02	3-keto-petromyzonol (3kPZ) 10-12 M	Ovulated female sea lamprey	44.2	215.8	13.6	27.8	0.114122	0.235294	-0.121173
2021-07-26	3-keto-petromyzonol (3kPZ) 10-12 M	Ovulated female sea lamprey	14.4	216.9	9.2	49.6	0.186116	0.389831	-0.203714
2021-07-26	3-keto-petromyzonol (3kPZ) 10-12 M	Ovulated female sea lamprey	25.3	35.3	30.2	163.7	0.822613	0.544144	0.278469
2021-07-30	3-keto-petromyzonol (3kPZ) 10-12 M	Ovulated female sea lamprey	114	58.3	34.7	68	0.538401	0.233356	0.305045
2021-08-02	3-keto-petromyzonol (3kPZ) 10-12 M	Ovulated female sea lamprey	16.2	276.8	39	78.3	0.220501	0.706522	-0.48602
2021-08-02	3-keto-petromyzonol (3kPZ) 10-12 M	Ovulated female sea lamprey	34.4	79	199.3	43.6	0.355628	0.852803	-0.497175
2021-07-29	3-keto-petromyzonol (3kPZ) 10-12 M	Ovulated female sea lamprey	123.7	45.5	155.2	0	0	0.556472	-0.556472
2021-08-01	3-keto-petromyzonol (3kPZ) 10-12 M	Ovulated female sea lamprey	76.7	208	101.5	0	0	0.569585	-0.569585
2021-07-18	3kPZS 10-12 M +Petromyzonol (PZ) 10-12 M	Ovulated female sea lamprey	60.3	55.1	50	31.8	0.365938	0.453309	-0.0873713
2021-07-19	3kPZS 10-12 M +Petromyzonol (PZ) 10-12 M	Ovulated female sea lamprey	52.8	141	49.8	92.8	0.39692	0.48538	-0.0884597
2021-07-23	3kPZS 10-12 M +Petromyzonol (PZ) 10-12 M	Ovulated female sea lamprey	101.7	59.1	37.3	6.9	0.104545	0.268345	-0.1638
2021-07-26	3kPZS 10-12 M +Petromyzonol (PZ) 10-12 M	Ovulated female sea lamprey	10.5	63.8	7.3	140.3	0.687408	0.410112	0.277296
2021-07-18	3kPZS 10-12 M +Petromyzonol (PZ) 10-12 M	Ovulated female sea lamprey	85.6	151.2	81.1	32.8	0.178261	0.486503	-0.308242
2021-07-23	3kPZS 10-12 M +Petromyzonol (PZ) 10-12 M	Ovulated female sea lamprey	155.3	147.66	43.9	247.5	0.626329	0.220382	0.405947
2021-07-19	3kPZS 10-12 M +Petromyzonol (PZ) 10-12 M	Ovulated female sea lamprey	164.3	84.7	168.4	2.6	0.0297824	0.506162	-0.476379
2021-07-21	3kPZS 10-12 M +Petromyzonol (PZ) 10-12 M	Ovulated female sea lamprey	120.9	156.5	360.7	31.7	0.168438	0.748962	-0.580524
2021-07-19	3kPZS 10-12 M +Petromyzonol (PZ) 10-12 M	Ovulated female sea lamprey	10	26.1	80.7	0	0	0.889746	-0.889746
2021-07-23	3kPZS 10-12 M +Petromyzonol (PZ) 10-12 M	Ovulated female sea lamprey	65.5	118.3	600	0	0	0.901578	-0.901578
2021-07-23	3kPZS 10-12 M +Petromyzonol (PZ) 10-12 M	Ovulated female sea lamprey	21.5	83.4	600	0	0	0.965406	-0.965406
2021-07-29	Petromyzonol (PZ) 10-12 M	Ovulated female sea lamprey	15.4	28.2	38.6	276.1	0.907328	0.714815	0.192513
2021-07-26	Petromyzonol (PZ) 10-12 M	Ovulated female sea lamprey	63.6	36.1	161.5	31.1	0.462798	0.717459	-0.254661
2021-07-26	Petromyzonol (PZ) 10-12 M	Ovulated female sea lamprey	46.2	11	32.3	0	0	0.411465	-0.411465
2021-08-02	Petromyzonol (PZ) 10-12 M	Ovulated female sea lamprey	127	18.8	94.3	99.3	0.840813	0.426118	0.414694
2021-07-28	Petromyzonol (PZ) 10-12 M	Ovulated female sea lamprey	28.2	25	90.6	11.3	0.311295	0.762626	-0.451331
2021-07-29	Petromyzonol (PZ) 10-12 M	Ovulated female sea lamprey	43.6	34.1	37.7	379.6	0.917573	0.463715	0.453858
2021-07-29	Petromyzonol (PZ) 10-12 M	Ovulated female sea lamprey	116.4	27.2	71.7	250.3	0.901982	0.38118	0.520802
2021-07-26	Petromyzonol (PZ) 10-12 M	Ovulated female sea lamprey	47.3	83.5	178.1	23.4	0.218896	0.790151	-0.571255
2021-07-26	Petromyzonol (PZ) 10-12 M	Ovulated female sea lamprey	48.5	44.2	498.7	0	0	0.911367	-0.911367
